# Supplementary material for: Nrf2 is highly expressed in neutrophils, but myeloid cell-derived Nrf2 is dispensable for wound healing in mice
Source: PLoS One. 2017 Oct 26;12(10):e0187162. doi: 10.1371/journal.pone.0187162 (PMC5658185; doi:10.1371/journal.pone.0187162)
Supplement: S1 Table — (XLSX) [file pone.0187162.s006.xlsx]

## Sheet: Sheet1
S1 Table	Raw data of the morphometric analysis of wounds from LysM-Cre Nrf2-ko and ctr. Mice
	% Wound closure					Granulation tissue length(µm)					Wound epithelium area(µm)2
	tg/wt		tg/ko			tg/wt		tg/ko			tg/wt		tg/ko
	70.5168		59.8364			2496.05		2040.11			110737		83732.4
	49.2369		28.634			2918.03		3011.67			204639		116941
	47.193		37.1373			2896.18		2893.41			127841		76447.6
	77.3863		56.1752			2561.93		2574.91			158294		95685.9
	50.0047		48.4584			2551.72		2015.64			86675.9		104946
	60.1353		62.3686			3116.7		2130.69			143178		115002.2887*
	53.1716					2801.81					139088		59435.86261*
Mean	58.23		48.77		Mean	2763		2444			91558.16321*
SD	11.67		13.44		SD	232.6		444.1		Mean	132751		93170
SEM	4.412		5.487		SEM	87.93		181.3		SD	38355		21187
										SEM	13561		8008
	Granulation tissue area(µm)2					Wound epithelium length(µm)
	tg/wt		tg/ko			tg/wt		tg/ko
	1724928		1176939			829.482		949.25
	1639015		2718321			1577.11		1667.28
	2337526		1320689			1527.13		1610.33
	910818		1338100			978.638		1041.83
	2748424		1238834			1084.97		1010.93
	1807980		964360			1224.16		704.52078*
	1328803					1374.58		681.42956*
Mean	1785356		1459541			586.7732*
SD	609813		631242		Mean	1148		1095
SEM	230487		257704		SD	345.2		397.4
					SEM	122		150.2
	* Only one wound edge was used to calculate since the other other wound edge was not properly sectioned and stained
